# Supplementary material for: In Silico Analysis of Phosphomannomutase-2 Dimer Interface Stability and Heterodimerization with Phosphomannomutase-1
Source: Molecules. 2025 Jun 15;30(12):2599. doi: 10.3390/molecules30122599 (PMC12195792; doi:10.3390/molecules30122599)
Supplement: Supplementary file 1 [file molecules-30-02599-s001.zip]

Archive with 1 entries (1 files):
- molecules-3647737-supplementary.pdf
